# Supplementary material for: Interferon-epsilon is a novel regulator of NK cell responses in the uterus
Source: EMBO Mol Med. 2024 Jan 23;16(2):267–93. doi: 10.1038/s44321-023-00018-6 (PMC10897320; doi:10.1038/s44321-023-00018-6)
Supplement: Supplementary file 4 — Source Data Fig. 1 [file 44321_2023_18_MOESM4_ESM.zip]

Archive with 20 entries (19 files):
- Fig 1/
- __MACOSX/._Fig 1
- Fig 1/Fig 1A.xlsx
- __MACOSX/Fig 1/._Fig 1A.xlsx
- Fig 1/Fig 1G.xlsx
- __MACOSX/Fig 1/._Fig 1G.xlsx
- Fig 1/Fig 1K.xlsx
- __MACOSX/Fig 1/._Fig 1K.xlsx
- Fig 1/Fig 1F.xlsx
- __MACOSX/Fig 1/._Fig 1F.xlsx
- Fig 1/Fig 1E.xlsx
- __MACOSX/Fig 1/._Fig 1E.xlsx
- Fig 1/Fig 1I.xlsx
- __MACOSX/Fig 1/._Fig 1I.xlsx
- Fig 1/Fig 1H.xlsx
- __MACOSX/Fig 1/._Fig 1H.xlsx
- Fig 1/Fig 1D.xlsx
- __MACOSX/Fig 1/._Fig 1D.xlsx
- Fig 1/Fig 1B.xlsx
- __MACOSX/Fig 1/._Fig 1B.xlsx
