# Supplementary material for: Interferon-epsilon is a novel regulator of NK cell responses in the uterus
Source: EMBO Mol Med. 2024 Jan 23;16(2):267–93. doi: 10.1038/s44321-023-00018-6 (PMC10897320; doi:10.1038/s44321-023-00018-6)
Supplement: Supplementary file 4 — Source Data Fig. 1 [file 44321_2023_18_MOESM4_ESM.zip › Fig 1/Fig 1A.xlsx]

## Sheet: # NK cells
	WT	Ifne-/-
Experiment #1	23173	5504.96
	6708.05	9250.5
	34341.2	6739.07
	4534.74	3635.14
	12972.4	12417.9
	30898.4
	14316.8
Experiment #2	17592.6	7828.57
	6952.16	6816.15
	4524.29	10302.3
	18035.4	7155.61
	36814.5
Experiment #3	13713.4	13980.2
	11454.5	13495.8
	8592.45	11488.1
	19434.7	11233
		12533.8
