# Supplementary material for: Interferon-epsilon is a novel regulator of NK cell responses in the uterus
Source: EMBO Mol Med. 2024 Jan 23;16(2):267–93. doi: 10.1038/s44321-023-00018-6 (PMC10897320; doi:10.1038/s44321-023-00018-6)
Supplement: Supplementary file 4 — Source Data Fig. 1 [file 44321_2023_18_MOESM4_ESM.zip › Fig 1/Fig 1G.xlsx]

## Sheet: # CD69- IFNg- NK cells
	WT	Ifne-/-
Experiment #1	7789.56	2598.56
	2684.68	4156.68
	9427	3796.95
	2084.26	1980.52
	4722.4	5072.1
	9443.76
	4854.23
Experiment #2	4030.3	2255.97
	2338.31	2968.08
	1448.15	5917.36
	4463.53	3212.01
	6792.55
Experiment #3	3552.51	6093.94
	2589.92	10400.1
	2618.81	4640.1
	5633.65	4880.95
		4844.55
		4690.65
