# Supplementary material for: Interferon-epsilon is a novel regulator of NK cell responses in the uterus
Source: EMBO Mol Med. 2024 Jan 23;16(2):267–93. doi: 10.1038/s44321-023-00018-6 (PMC10897320; doi:10.1038/s44321-023-00018-6)
Supplement: Supplementary file 4 — Source Data Fig. 1 [file 44321_2023_18_MOESM4_ESM.zip › Fig 1/Fig 1K.xlsx]

## Sheet: # mature NK cells
	WT SPG	WT Cmu	Ifne-/- SPG	Ifne-/- Cmu
Experiment #1	18019.1	18919.4	13241.4	7652.78
	11878.6	18871.2	9871.85	4018.24
	8312.94	22522.9	12576.8	11701.9
	16962.4	19327.3	3844.76
		17430.2	19489.2
Experiment #2	5894.41	24439	4168.03	3107.45
	4565.31	9794.73	6497.88	4162.31
	3364.05	6552.48	4611.23	5807.79
	3051.48	6572.4	2317.26	3999.98
	3148.23	11447.3	2433.12	4141.12
	8086.82	8039.89	1482.98	7891
	6827.5	5359.32	8559.16	4127.06
	12069.7	2630.62	3033.53	2.55533
	11648.8	4775.2	3948.22	7373.18
	9475.01	7781.84	7515.03	5252.63
	8785.76	10792.4	8520.3	6969.27
	6683.28	4197.07
