# Supplementary material for: Interferon-epsilon is a novel regulator of NK cell responses in the uterus
Source: EMBO Mol Med. 2024 Jan 23;16(2):267–93. doi: 10.1038/s44321-023-00018-6 (PMC10897320; doi:10.1038/s44321-023-00018-6)
Supplement: Supplementary file 4 — Source Data Fig. 1 [file 44321_2023_18_MOESM4_ESM.zip › Fig 1/Fig 1F.xlsx]

## Sheet: # CD69- IFNg+ NK cells
	WT	Ifne-/-
Experiment #1	2681.33	667.631
	1159.96	691.52
	4545.16	672.247
	409.061	422.01
	2313.97	2208.92
	6030.53
	1454.16
Experiment #2	2367	858.617
	1422.87	1267.77
	454.322	1744.56
	2008.59	982.415
	5804.54
Experiment #3	2112.99	3411.62
	1396.89	4521.77
	984.195	2594.98
	4690.21	1855.16
		1903.22
		2094.97
