# Supplementary material for: Interferon-epsilon is a novel regulator of NK cell responses in the uterus
Source: EMBO Mol Med. 2024 Jan 23;16(2):267–93. doi: 10.1038/s44321-023-00018-6 (PMC10897320; doi:10.1038/s44321-023-00018-6)
Supplement: Supplementary file 4 — Source Data Fig. 1 [file 44321_2023_18_MOESM4_ESM.zip › Fig 1/Fig 1E.xlsx]

## Sheet: # CD69+ IFNg- NK cells
	WT	Ifne-/-
Experiment #1	5480.1	1151.36
	1415.29	2562.03
	7575.27	1568.58
	1328.47	593.322
	2701.21	2195.97
	5772.38
	3779.42
Experiment #2	3810.96	1489.95
	1286.86	1098.74
	899.179	1626.68
	3766.1	1386.53
	7948.97
Experiment #3	3089.51	1804.7
	2922.15	2131.94
	2160.95	2162.7
	3191.5	1650.34
		2387.39
