# Supplementary material for: Interferon-epsilon is a novel regulator of NK cell responses in the uterus
Source: EMBO Mol Med. 2024 Jan 23;16(2):267–93. doi: 10.1038/s44321-023-00018-6 (PMC10897320; doi:10.1038/s44321-023-00018-6)
Supplement: Supplementary file 4 — Source Data Fig. 1 [file 44321_2023_18_MOESM4_ESM.zip › Fig 1/Fig 1I.xlsx]

## Sheet: # NK cells
	WT SPG	WT Cmu	Ifne-/- SPG	Ifne-/- Cmu
Experiment #1	1201264	2363690	1136020	2089644
	1997569	2863796	1011944	1940624
	1670906	1951171	1157545	1504416
	1580953	1283796	607405	1399753
	1283791		1134802	1067485
Experiment #2	481342	1048385	1071208	987802
	1409745	904019	1360757	1462584
	1108789	1292170	861512	1400342
	1699552	1472741	878616	1043606
	1285304	1439898	1344063	1625168
	1149499	2557093	2336314	668540
	1519507	1820837	1641034	1070947
	1306366	1552501	1428819	721522
	891643	1281385	1205028	94758.6
	1376922	1221346	717110	733669
	816325	721024	935047	760337
	961374	1097194		630087
		846852		1006186
