# Supplementary material for: Interferon-epsilon is a novel regulator of NK cell responses in the uterus
Source: EMBO Mol Med. 2024 Jan 23;16(2):267–93. doi: 10.1038/s44321-023-00018-6 (PMC10897320; doi:10.1038/s44321-023-00018-6)
Supplement: Supplementary file 4 — Source Data Fig. 1 [file 44321_2023_18_MOESM4_ESM.zip › Fig 1/Fig 1H.xlsx]

## Sheet: IFNg pg.mL^-1
WT	Ifne-/-
215.167	179.835
231.893	188.993
265.729	210.509
259.719	194.59
213.613	204.97
254.379	204.547
228.358	257.279
289.89	220.125
