# Supplementary material for: Interferon-epsilon is a novel regulator of NK cell responses in the uterus
Source: EMBO Mol Med. 2024 Jan 23;16(2):267–93. doi: 10.1038/s44321-023-00018-6 (PMC10897320; doi:10.1038/s44321-023-00018-6)
Supplement: Supplementary file 4 — Source Data Fig. 1 [file 44321_2023_18_MOESM4_ESM.zip › Fig 1/Fig 1D.xlsx]

## Sheet: # CD69+ IFNg+ NK cells
	WT	Ifne-/-
Experiment #1	7221.98	1087.4
	1448.12	1840.28
	12793.8	701.295
	712.935	639.283
	3234.84	2940.91
	9651.71
	4229.01
Experiment #2	7384.31	3224.02
	1904.13	1481.56
	1722.64	1013.73
	7797.22	1574.65
	16268.4
Experiment #3	4958.37	2669.96
	4545.57	4128.82
	2828.49	2589.29
	5919.37	2834.86
		3360.77
