# Supplementary material for: Interferon-epsilon is a novel regulator of NK cell responses in the uterus
Source: EMBO Mol Med. 2024 Jan 23;16(2):267–93. doi: 10.1038/s44321-023-00018-6 (PMC10897320; doi:10.1038/s44321-023-00018-6)
Supplement: Supplementary file 4 — Source Data Fig. 1 [file 44321_2023_18_MOESM4_ESM.zip › Fig 1/Fig 1B.xlsx]

## Sheet: # uNK cells
	WT	Ifne-/-
Experiment #1	917.672	275.046
	401.723	545.171
	348.262	321.661
	946.526	159.807
	1668.35	420.121
Experiment #2	804.59	408.972
	286.139	153.502
	202.846	176.501
	858.426	188.794
	1533.45
Experiment #3	457.129	513.491
	594.479	531.685
	343.185	620.914
	1082.5	476.62
		671.221
