# Supplementary material for: Interferon-epsilon is a novel regulator of NK cell responses in the uterus
Source: EMBO Mol Med. 2024 Jan 23;16(2):267–93. doi: 10.1038/s44321-023-00018-6 (PMC10897320; doi:10.1038/s44321-023-00018-6)
Supplement: Supplementary file 5 — Source Data Fig. 2 [file 44321_2023_18_MOESM5_ESM.zip]

Archive with 16 entries (15 files):
- Fig 2/
- __MACOSX/._Fig 2
- Fig 2/Fig 2G.xlsx
- __MACOSX/Fig 2/._Fig 2G.xlsx
- Fig 2/Fig 2F.xlsx
- __MACOSX/Fig 2/._Fig 2F.xlsx
- Fig 2/Fig 2A.xlsx
- __MACOSX/Fig 2/._Fig 2A.xlsx
- Fig 2/Fig 2C.xlsx
- __MACOSX/Fig 2/._Fig 2C.xlsx
- Fig 2/Fig 2B.xlsx
- __MACOSX/Fig 2/._Fig 2B.xlsx
- Fig 2/Fig 2E.xlsx
- __MACOSX/Fig 2/._Fig 2E.xlsx
- Fig 2/Fig 2D.xlsx
- __MACOSX/Fig 2/._Fig 2D.xlsx
