# Supplementary material for: Interferon-epsilon is a novel regulator of NK cell responses in the uterus
Source: EMBO Mol Med. 2024 Jan 23;16(2):267–93. doi: 10.1038/s44321-023-00018-6 (PMC10897320; doi:10.1038/s44321-023-00018-6)
Supplement: Supplementary file 5 — Source Data Fig. 2 [file 44321_2023_18_MOESM5_ESM.zip › Fig 2/Fig 2F.xlsx]

## Sheet: # precursor NK cells
WT SPG	WT Cmu	Ifne-/- SPG	Ifne-/- Cmu
137.69	438.699	302.597	575.272
453.933	807.834	341.24	393.075
226.303	277.408	580.859	527.823
219.193	387.094	382.399	385.459
469.461	331.807	433.871	366.541
498.663	414.965	208.486	232.074
218.226	348.404
