# Supplementary material for: Interferon-epsilon is a novel regulator of NK cell responses in the uterus
Source: EMBO Mol Med. 2024 Jan 23;16(2):267–93. doi: 10.1038/s44321-023-00018-6 (PMC10897320; doi:10.1038/s44321-023-00018-6)
Supplement: Supplementary file 5 — Source Data Fig. 2 [file 44321_2023_18_MOESM5_ESM.zip › Fig 2/Fig 2A.xlsx]

## Sheet: # pre-pro NK cells
WT SPG	WT Cmu	Ifne-/- SPG	Ifne-/- Cmu
940.795	638.825	285.511	968.133
984.963	1000.7	350.105	1030.24
606.252	983.153	1129.59	1351.6
447.269	1414.09	1005.53	1484.17
782.041	876.899	1397.05	1798.23
802.982	585.896	1139.14	769.072
623.965	1284.96	1221.22	893.995
1027.79	950.754	1540.95	1802.55
720.393	1598.78	787.106	2475.64
696.492	1070.73	1206.28	1019.69
