# Supplementary material for: Interferon-epsilon is a novel regulator of NK cell responses in the uterus
Source: EMBO Mol Med. 2024 Jan 23;16(2):267–93. doi: 10.1038/s44321-023-00018-6 (PMC10897320; doi:10.1038/s44321-023-00018-6)
Supplement: Supplementary file 5 — Source Data Fig. 2 [file 44321_2023_18_MOESM5_ESM.zip › Fig 2/Fig 2C.xlsx]

## Sheet: # pre-pro NK cells
WT SPG	WT Cmu	Ifne-/- SPG	Ifne-/- Cmu
160.763	1277.61	562.068	1393.41
622.085	2023.43	411.625	765.077
310.812	549.726	690.36	1554.91
268.765	1157.38	490.24	463.629
698.946	812.469	430.202	969.599
761.245	950.751	220.416	644.276
381.33	1266.39
