# Supplementary material for: Interferon-epsilon is a novel regulator of NK cell responses in the uterus
Source: EMBO Mol Med. 2024 Jan 23;16(2):267–93. doi: 10.1038/s44321-023-00018-6 (PMC10897320; doi:10.1038/s44321-023-00018-6)
Supplement: Supplementary file 5 — Source Data Fig. 2 [file 44321_2023_18_MOESM5_ESM.zip › Fig 2/Fig 2B.xlsx]

## Sheet: # pre-pro NK cells
WT SPG	WT Cmu	Ifne-/- SPG	Ifne-/- Cmu
65.9438	39.1654	1.29154	48.9834
51.3688	73.8962	3.20713	26.3785
15.1056	80.9642	2.04588	23.6953
49.8586	57.383	2.02183	39.8156
20.1896	83.288	0.248642	48.7675
10.2718	131.845	2.83411	44.3693
8.50512	60.4836
