# Supplementary material for: Interferon-epsilon is a novel regulator of NK cell responses in the uterus
Source: EMBO Mol Med. 2024 Jan 23;16(2):267–93. doi: 10.1038/s44321-023-00018-6 (PMC10897320; doi:10.1038/s44321-023-00018-6)
Supplement: Supplementary file 5 — Source Data Fig. 2 [file 44321_2023_18_MOESM5_ESM.zip › Fig 2/Fig 2E.xlsx]

## Sheet: # precursor NK cells
WT SPG	WT Cmu	Ifne-/- SPG	Ifne-/- Cmu
836.263	530.915	305.905	761.924
761.108	830.16	254.04	882.308
461.057	990.436	635.015	981.083
389.557	986.808	728.029	987.756
722.155	951.212	618.636	1254.58
692.838	589.604	809.983	738.186
575.254	1237.01	570.542	764.296
530.572	769.466	1122.52	670.369
810.756	869.241	560.515	1501.25
639.273	1070.73	718.788	978.653
