# Supplementary material for: Interferon-epsilon is a novel regulator of NK cell responses in the uterus
Source: EMBO Mol Med. 2024 Jan 23;16(2):267–93. doi: 10.1038/s44321-023-00018-6 (PMC10897320; doi:10.1038/s44321-023-00018-6)
Supplement: Supplementary file 5 — Source Data Fig. 2 [file 44321_2023_18_MOESM5_ESM.zip › Fig 2/Fig 2D.xlsx]

## Sheet: # pre-pro NK cells
WT SPG	WT Cmu	Ifne-/- SPG	Ifne-/- Cmu
3256.76	4968.12	3151.49	4064.39
4272.67	3830.97	3246.45	3679.61
4961.37	6578.28	2985.7	4885.07
3133.81	5776.5	2500.12	6167.93
4843.59	4677.11	2248.83	4203.42
7789.34	5490.84	2325.17	4444.82
4625.57	5981	3034.34	3233.63
3176.69	1926.33	3257.97	7792.56
2575.83	4270.1	3338.41	4933.36
3200.91	6160.08	4914.57	5175.45
