# Supplementary material for: Interferon-epsilon is a novel regulator of NK cell responses in the uterus
Source: EMBO Mol Med. 2024 Jan 23;16(2):267–93. doi: 10.1038/s44321-023-00018-6 (PMC10897320; doi:10.1038/s44321-023-00018-6)
Supplement: Supplementary file 6 — Source Data Fig. 3 [file 44321_2023_18_MOESM6_ESM.zip › Fig 3/Fig 3A.xlsx]

## Sheet: Il15 relative to Hprt
WT SPG	WT Cmu	Ifne-/- SPG	Ifne-/- Cmu
0.043586	0.089003	0.038208	0.056328
0.10083	0.055169	0.04181	0.027394
0.088388	0.111105	0.02683	0.031686
0.087171	0.042986	0.059954	0.010525
0.0625	0.041521	0.04181	0.068393
0.040667	0.041235		0.034915
