# Supplementary material for: Interferon-epsilon is a novel regulator of NK cell responses in the uterus
Source: EMBO Mol Med. 2024 Jan 23;16(2):267–93. doi: 10.1038/s44321-023-00018-6 (PMC10897320; doi:10.1038/s44321-023-00018-6)
Supplement: Supplementary file 6 — Source Data Fig. 3 [file 44321_2023_18_MOESM6_ESM.zip › Fig 3/Fig 3C,D,E.xlsx]

## Sheet: Relative expression
Patient #	IFNE	IL15	NCR1
1	0.023196	0.001047	7.89e-05
2	0.071298	0.003401	0.000799
3	0.005962	0.004275	0.00081
4	0.009753	0.00292	0.000662
5	0.012344	0.003961	0.000631
6	0.005759	0.003151	0.000248
7	0.043586	0.01038	0.002036
8	0.019777	0.0041	0.000963
9	0.047696	0.003619	0.001106
10	0.129408	0.027017	0.005336
11	0.03125	0.005083	0.000782
12	0.136787	0.024181	0.001772
13	0.014579	0.002762	0.000408
