# Supplementary material for: Interferon-epsilon is a novel regulator of NK cell responses in the uterus
Source: EMBO Mol Med. 2024 Jan 23;16(2):267–93. doi: 10.1038/s44321-023-00018-6 (PMC10897320; doi:10.1038/s44321-023-00018-6)
Supplement: Supplementary file 6 — Source Data Fig. 3 [file 44321_2023_18_MOESM6_ESM.zip › Fig 3/Fig 3B.xlsx]

## Sheet: IL-15 pg.mL^-1
WT SPG	WT Cmu	Ifne-/- SPG	Ifne-/- Cmu
3017.24	4101.56	4098.14	3283.76
1600.03	3688.88	1561.51	3073.02
3955.43	4037.33	1992.11	2683.73
2762.83	3748.13	1838.27	2658.17
3143.34	3290.4	1851.06	2885.08
4337.15	3426.47	1996.78	2322.9
	4001.99	3405.14	2311.2
