# Supplementary material for: Interferon-epsilon is a novel regulator of NK cell responses in the uterus
Source: EMBO Mol Med. 2024 Jan 23;16(2):267–93. doi: 10.1038/s44321-023-00018-6 (PMC10897320; doi:10.1038/s44321-023-00018-6)
Supplement: Supplementary file 7 — Source Data Fig. 4 [file 44321_2023_18_MOESM7_ESM.zip]

Archive with 16 entries (15 files):
- Fig 4/
- __MACOSX/._Fig 4
- Fig 4/Fig 4F.xlsx
- __MACOSX/Fig 4/._Fig 4F.xlsx
- Fig 4/Fig 4G.xlsx
- __MACOSX/Fig 4/._Fig 4G.xlsx
- Fig 4/Fig 4A.xlsx
- __MACOSX/Fig 4/._Fig 4A.xlsx
- Fig 4/Fig 4C.xlsx
- __MACOSX/Fig 4/._Fig 4C.xlsx
- Fig 4/Fig 4H.xlsx
- __MACOSX/Fig 4/._Fig 4H.xlsx
- Fig 4/Fig 4D.xlsx
- __MACOSX/Fig 4/._Fig 4D.xlsx
- Fig 4/Fig 4E.xlsx
- __MACOSX/Fig 4/._Fig 4E.xlsx
