# Supplementary material for: Interferon-epsilon is a novel regulator of NK cell responses in the uterus
Source: EMBO Mol Med. 2024 Jan 23;16(2):267–93. doi: 10.1038/s44321-023-00018-6 (PMC10897320; doi:10.1038/s44321-023-00018-6)
Supplement: Supplementary file 7 — Source Data Fig. 4 [file 44321_2023_18_MOESM7_ESM.zip › Fig 4/Fig 4F.xlsx]

## Sheet: % CD69- IFNg- NK cells
Media	PMA/ionomycin	rIFNε	rIL-15	rIFNε+rIL-15	rIFNε+αIL-15
96	71.5	61.3	44.3	37.2	68.5
87.5	75.8	68.8	43.2	34.6	68.5
94.5	73	72.1	45	32.7	67.4
93.2	76.3	74.5	43.1	33.2	72.5
92.5	72.9	62.2	43.2	32.1	70
86.8	72.4	65.3	43	33.9	66.5
