# Supplementary material for: Interferon-epsilon is a novel regulator of NK cell responses in the uterus
Source: EMBO Mol Med. 2024 Jan 23;16(2):267–93. doi: 10.1038/s44321-023-00018-6 (PMC10897320; doi:10.1038/s44321-023-00018-6)
Supplement: Supplementary file 7 — Source Data Fig. 4 [file 44321_2023_18_MOESM7_ESM.zip › Fig 4/Fig 4G.xlsx]

## Sheet: % lysis
Media	rIFNε	rIL-15	rIFNε+rIL-15	rIFNε+αIL-15
15.0891	20.5321	47.1702	55.8652	24.9948
25.5979	30.2853	54.596	63.8106	31.7338
24.8584	41.9088	41.7287	61.82	31.9667
21.9726	25.1192	55.5347	56.9623	25.7749
25.6644	29.8289	45.3167	49.9173	39.3306
