# Supplementary material for: Interferon-epsilon is a novel regulator of NK cell responses in the uterus
Source: EMBO Mol Med. 2024 Jan 23;16(2):267–93. doi: 10.1038/s44321-023-00018-6 (PMC10897320; doi:10.1038/s44321-023-00018-6)
Supplement: Supplementary file 7 — Source Data Fig. 4 [file 44321_2023_18_MOESM7_ESM.zip › Fig 4/Fig 4A.xlsx]

## Sheet: # NK cells
Media	PMA/ionomycin	rIFNε	rIL-15	rIFNε+rIL-15	rIFNε+αIL-15
3806	8196	9040	30509	18090	7214
7308	7297	10386	41429	32503	10807
7158	12895	15576	36403	31786	8921
6161	13185	13389	43135	34335	16170
5569	11542	10586	29540	25822	10613
3612	7055	5685	23040	22912	9029
