# Supplementary material for: Interferon-epsilon is a novel regulator of NK cell responses in the uterus
Source: EMBO Mol Med. 2024 Jan 23;16(2):267–93. doi: 10.1038/s44321-023-00018-6 (PMC10897320; doi:10.1038/s44321-023-00018-6)
Supplement: Supplementary file 7 — Source Data Fig. 4 [file 44321_2023_18_MOESM7_ESM.zip › Fig 4/Fig 4C.xlsx]

## Sheet: % CD69+ IFNg+ NK cells
Media	PMA/ionomycin	rIFNε	rIL-15	rIFNε+rIL-15	rIFNε+αIL-15
0.2	0.7	2.9	2.8	10.6	2
0.9	0.8	2.4	3	12.4	2.4
0.3	0.9	1.8	2.8	13.9	3
0.3	0.8	1.8	4	12.5	2.5
0.3	1.2	4	3.2	15	2.7
1	1.3	3.1	3.8	16.7	3.7
