# Supplementary material for: Interferon-epsilon is a novel regulator of NK cell responses in the uterus
Source: EMBO Mol Med. 2024 Jan 23;16(2):267–93. doi: 10.1038/s44321-023-00018-6 (PMC10897320; doi:10.1038/s44321-023-00018-6)
Supplement: Supplementary file 7 — Source Data Fig. 4 [file 44321_2023_18_MOESM7_ESM.zip › Fig 4/Fig 4H.xlsx]

## Sheet: % lysis
E:T	WT Media			Ifne-/- Media	Ifne-/- rIFNε	Ifne-/- rIL-15
10	3.28241	8.03866	7.12048	2.29785	2.02587	9.57004
20	13.0676	15.0037	16.1627	6.90669	6.97723	22.8043
50	41.6555	42.8307	42.6659	21.2874	18.9938	48.8778
