# Supplementary material for: Interferon-epsilon is a novel regulator of NK cell responses in the uterus
Source: EMBO Mol Med. 2024 Jan 23;16(2):267–93. doi: 10.1038/s44321-023-00018-6 (PMC10897320; doi:10.1038/s44321-023-00018-6)
Supplement: Supplementary file 7 — Source Data Fig. 4 [file 44321_2023_18_MOESM7_ESM.zip › Fig 4/Fig 4D.xlsx]

## Sheet: % CD69+ IFNg- NK cells
Media	PMA/ionomycin	rIFNε	rIL-15	rIFNε+rIL-15	rIFNε+αIL-15
1.1	1	2.1	1	2.6	2.8
1.5	1.3	4.1	0.9	3.2	4.9
2.1	1.6	4.9	1.2	3.4	4.6
1.8	2.1	5.3	1.6	3.6	6.1
1.6	1.7	3.8	1.3	4	5.5
1.4	1.9	4.5	1.5	4.9	5.5
