# Supplementary material for: Interferon-epsilon is a novel regulator of NK cell responses in the uterus
Source: EMBO Mol Med. 2024 Jan 23;16(2):267–93. doi: 10.1038/s44321-023-00018-6 (PMC10897320; doi:10.1038/s44321-023-00018-6)
Supplement: Supplementary file 7 — Source Data Fig. 4 [file 44321_2023_18_MOESM7_ESM.zip › Fig 4/Fig 4E.xlsx]

## Sheet: % CD69- IFNg+ NK cells
Media	PMA/ionomycin	rIFNε	rIL-15	rIFNε+rIL-15	rIFNε+αIL-15
2.7	26.8	33.7	51.9	49.6	26.7
10.1	22.1	24.7	52.9	49.8	24.1
3.1	24.5	21.2	51	50	25
4.7	20.8	18.4	51.4	50.7	18.8
5.6	24.2	30	52.3	48.9	21.8
10.9	24.5	27	51.7	44.6	24.4
