# Supplementary material for: Interferon-epsilon is a novel regulator of NK cell responses in the uterus
Source: EMBO Mol Med. 2024 Jan 23;16(2):267–93. doi: 10.1038/s44321-023-00018-6 (PMC10897320; doi:10.1038/s44321-023-00018-6)
Supplement: Supplementary file 8 — Source Data Fig. 5 [file 44321_2023_18_MOESM8_ESM.zip]

Archive with 20 entries (19 files):
- Fig 5/
- __MACOSX/._Fig 5
- Fig 5/Fig 5A.xlsx
- __MACOSX/Fig 5/._Fig 5A.xlsx
- Fig 5/Fig 5F.xlsx
- __MACOSX/Fig 5/._Fig 5F.xlsx
- Fig 5/Fig 5J.xlsx
- __MACOSX/Fig 5/._Fig 5J.xlsx
- Fig 5/Fig 5G.xlsx
- __MACOSX/Fig 5/._Fig 5G.xlsx
- Fig 5/Fig 5D.xlsx
- __MACOSX/Fig 5/._Fig 5D.xlsx
- Fig 5/Fig 5H.xlsx
- __MACOSX/Fig 5/._Fig 5H.xlsx
- Fig 5/Fig 5I.xlsx
- __MACOSX/Fig 5/._Fig 5I.xlsx
- Fig 5/Fig 5E.xlsx
- __MACOSX/Fig 5/._Fig 5E.xlsx
- Fig 5/Fig 5C.xlsx
- __MACOSX/Fig 5/._Fig 5C.xlsx
