# Supplementary material for: Interferon-epsilon is a novel regulator of NK cell responses in the uterus
Source: EMBO Mol Med. 2024 Jan 23;16(2):267–93. doi: 10.1038/s44321-023-00018-6 (PMC10897320; doi:10.1038/s44321-023-00018-6)
Supplement: Supplementary file 8 — Source Data Fig. 5 [file 44321_2023_18_MOESM8_ESM.zip › Fig 5/Fig 5A.xlsx]

## Sheet: # NK cells
PBS	rIFNε
7215.41	8809.02
8717.07	12834.7
14639.5	23223.8
7475.71	15690.1
	10814.9
	21383.9
	15423.5
	25472.6
