# Supplementary material for: Interferon-epsilon is a novel regulator of NK cell responses in the uterus
Source: EMBO Mol Med. 2024 Jan 23;16(2):267–93. doi: 10.1038/s44321-023-00018-6 (PMC10897320; doi:10.1038/s44321-023-00018-6)
Supplement: Supplementary file 8 — Source Data Fig. 5 [file 44321_2023_18_MOESM8_ESM.zip › Fig 5/Fig 5F.xlsx]

## Sheet: # CD69- IFNg- NK cells
PBS	rIFNε
497.426	789.288
770.812	954.164
1143.92	1307.97
604.304	1675.48
	1133.93
	1860.3
	1686.02
	2590.65
