# Supplementary material for: Interferon-epsilon is a novel regulator of NK cell responses in the uterus
Source: EMBO Mol Med. 2024 Jan 23;16(2):267–93. doi: 10.1038/s44321-023-00018-6 (PMC10897320; doi:10.1038/s44321-023-00018-6)
Supplement: Supplementary file 8 — Source Data Fig. 5 [file 44321_2023_18_MOESM8_ESM.zip › Fig 5/Fig 5J.xlsx]

## Sheet: Bacterial recovery (IFU)
PBS	rIFNε
8548	9602
370000	35677
13971	2315
8844	4090
138000	28316
177000	3183
	140
	3585
	73577
	24779
	27.3
	3117
	28280
