# Supplementary material for: Interferon-epsilon is a novel regulator of NK cell responses in the uterus
Source: EMBO Mol Med. 2024 Jan 23;16(2):267–93. doi: 10.1038/s44321-023-00018-6 (PMC10897320; doi:10.1038/s44321-023-00018-6)
Supplement: Supplementary file 8 — Source Data Fig. 5 [file 44321_2023_18_MOESM8_ESM.zip › Fig 5/Fig 5G.xlsx]

## Sheet: # mature NK cells
PBS	rIFNε
20256	25492.7
18268.8	27611
24828.7	21192.8
30020.7	8384.73
25244.9	49046.1
	27835.8
	24270.8
	25829.3
	22910.1
	30275.4
