# Supplementary material for: Interferon-epsilon is a novel regulator of NK cell responses in the uterus
Source: EMBO Mol Med. 2024 Jan 23;16(2):267–93. doi: 10.1038/s44321-023-00018-6 (PMC10897320; doi:10.1038/s44321-023-00018-6)
Supplement: Supplementary file 8 — Source Data Fig. 5 [file 44321_2023_18_MOESM8_ESM.zip › Fig 5/Fig 5D.xlsx]

## Sheet: # CD69+ IFNg- NK cells
PBS	rIFNε
1634.4	1888.65
1779.76	1803.6
2570.6	3400.73
1486.99	3193.88
	2338.74
	3413.75
	4259.93
	3471.22
