# Supplementary material for: Interferon-epsilon is a novel regulator of NK cell responses in the uterus
Source: EMBO Mol Med. 2024 Jan 23;16(2):267–93. doi: 10.1038/s44321-023-00018-6 (PMC10897320; doi:10.1038/s44321-023-00018-6)
Supplement: Supplementary file 8 — Source Data Fig. 5 [file 44321_2023_18_MOESM8_ESM.zip › Fig 5/Fig 5H.xlsx]

## Sheet: # pre-pro NK cells
PBS	rIFNε
180.56	252.631
99.6804	236.027
121.465	387.54
66.8775	327.785
	132.887
	209.341
	134.176
	260.123
