# Supplementary material for: Interferon-epsilon is a novel regulator of NK cell responses in the uterus
Source: EMBO Mol Med. 2024 Jan 23;16(2):267–93. doi: 10.1038/s44321-023-00018-6 (PMC10897320; doi:10.1038/s44321-023-00018-6)
Supplement: Supplementary file 8 — Source Data Fig. 5 [file 44321_2023_18_MOESM8_ESM.zip › Fig 5/Fig 5I.xlsx]

## Sheet: Il15 relative expression
PBS	rIFNε
0.030607	0.054788
0.029157	0.040667
0.03125	0.036147
	0.035649
	0.045437
	0.02977
