# Supplementary material for: Interferon-epsilon is a novel regulator of NK cell responses in the uterus
Source: EMBO Mol Med. 2024 Jan 23;16(2):267–93. doi: 10.1038/s44321-023-00018-6 (PMC10897320; doi:10.1038/s44321-023-00018-6)
Supplement: Supplementary file 8 — Source Data Fig. 5 [file 44321_2023_18_MOESM8_ESM.zip › Fig 5/Fig 5E.xlsx]

## Sheet: # CD69- IFNg+ NK cells
PBS	rIFNε
699.677	916.138
921.215	1274.16
1169.62	1700.37
930.22	2076.89
	1133.93
	2569.9
	1825.68
	4670.83
