# Supplementary material for: Interferon-epsilon is a novel regulator of NK cell responses in the uterus
Source: EMBO Mol Med. 2024 Jan 23;16(2):267–93. doi: 10.1038/s44321-023-00018-6 (PMC10897320; doi:10.1038/s44321-023-00018-6)
Supplement: Supplementary file 8 — Source Data Fig. 5 [file 44321_2023_18_MOESM8_ESM.zip › Fig 5/Fig 5C.xlsx]

## Sheet: # CD69+ IFNg+ NK cells
PBS	rIFNε
4383.91	5214.94
5245.28	8802.75
9755.42	16814.7
4454.19	8743.9
	6208.28
	13539.9
	7651.91
	14739.9
