# Supplementary material for: Interferon-epsilon is a novel regulator of NK cell responses in the uterus
Source: EMBO Mol Med. 2024 Jan 23;16(2):267–93. doi: 10.1038/s44321-023-00018-6 (PMC10897320; doi:10.1038/s44321-023-00018-6)
Supplement: Supplementary file 9 — Source Data Fig. 6 [file 44321_2023_18_MOESM9_ESM.zip]

Archive with 20 entries (19 files):
- Fig 6/
- __MACOSX/._Fig 6
- Fig 6/Fig 6F.xlsx
- __MACOSX/Fig 6/._Fig 6F.xlsx
- Fig 6/Fig 6J.xlsx
- __MACOSX/Fig 6/._Fig 6J.xlsx
- Fig 6/Fig 6G.xlsx
- __MACOSX/Fig 6/._Fig 6G.xlsx
- Fig 6/Fig 6A.xlsx
- __MACOSX/Fig 6/._Fig 6A.xlsx
- Fig 6/Fig 6C.xlsx
- __MACOSX/Fig 6/._Fig 6C.xlsx
- Fig 6/Fig 6D.xlsx
- __MACOSX/Fig 6/._Fig 6D.xlsx
- Fig 6/Fig 6H.xlsx
- __MACOSX/Fig 6/._Fig 6H.xlsx
- Fig 6/Fig 6I.xlsx
- __MACOSX/Fig 6/._Fig 6I.xlsx
- Fig 6/Fig 6E.xlsx
- __MACOSX/Fig 6/._Fig 6E.xlsx
