# Supplementary material for: Interferon-epsilon is a novel regulator of NK cell responses in the uterus
Source: EMBO Mol Med. 2024 Jan 23;16(2):267–93. doi: 10.1038/s44321-023-00018-6 (PMC10897320; doi:10.1038/s44321-023-00018-6)
Supplement: Supplementary file 9 — Source Data Fig. 6 [file 44321_2023_18_MOESM9_ESM.zip › Fig 6/Fig 6F.xlsx]

## Sheet: # CD69- IFNg- NK cells
PBS	rIL-15
756.48	950.607
716.252	1302.21
365.337	2194.85
1128.02	3908.91
	3890.82
	5274.56
	3139.92
	5527.91
	3000.91
