# Supplementary material for: Interferon-epsilon is a novel regulator of NK cell responses in the uterus
Source: EMBO Mol Med. 2024 Jan 23;16(2):267–93. doi: 10.1038/s44321-023-00018-6 (PMC10897320; doi:10.1038/s44321-023-00018-6)
Supplement: Supplementary file 9 — Source Data Fig. 6 [file 44321_2023_18_MOESM9_ESM.zip › Fig 6/Fig 6J.xlsx]

## Sheet: Bacterial recovery (IFU)
PBS	rIL-15
6682	14156
29411	1245
83016	1582
145000	33508
301000	4458
383000	3491
978000	70105
	154000
	5528
	228000
	128000
	1312
	121000
