# Supplementary material for: Interferon-epsilon is a novel regulator of NK cell responses in the uterus
Source: EMBO Mol Med. 2024 Jan 23;16(2):267–93. doi: 10.1038/s44321-023-00018-6 (PMC10897320; doi:10.1038/s44321-023-00018-6)
Supplement: Supplementary file 9 — Source Data Fig. 6 [file 44321_2023_18_MOESM9_ESM.zip › Fig 6/Fig 6G.xlsx]

## Sheet: # mature NK cells
PBS	rIL-15
25092.6	25892.4
16780.7	30145.3
9900.48	24260.9
19766.5	31634
21612.7	24908.2
	30324
	29102
	21671.4
	25149.1
	20448.3
