# Supplementary material for: Interferon-epsilon is a novel regulator of NK cell responses in the uterus
Source: EMBO Mol Med. 2024 Jan 23;16(2):267–93. doi: 10.1038/s44321-023-00018-6 (PMC10897320; doi:10.1038/s44321-023-00018-6)
Supplement: Supplementary file 9 — Source Data Fig. 6 [file 44321_2023_18_MOESM9_ESM.zip › Fig 6/Fig 6A.xlsx]

## Sheet: # NK cells
PBS	rIL-15
18101.5	13072
23047	18340
9237.82	20910.5
20520	74389.4
	38400.3
	34132.5
	156758
	72795.3
	33921.9
