# Supplementary material for: Interferon-epsilon is a novel regulator of NK cell responses in the uterus
Source: EMBO Mol Med. 2024 Jan 23;16(2):267–93. doi: 10.1038/s44321-023-00018-6 (PMC10897320; doi:10.1038/s44321-023-00018-6)
Supplement: Supplementary file 9 — Source Data Fig. 6 [file 44321_2023_18_MOESM9_ESM.zip › Fig 6/Fig 6C.xlsx]

## Sheet: # CD69+ IFNg+ NK cells
PBS	rIL-15
12563	8495.18
16899.9	10694.1
6479.15	10524
14456.9	49766.4
	22278.3
	14724.8
	116524
	46940.6
	20558.7
