# Supplementary material for: Interferon-epsilon is a novel regulator of NK cell responses in the uterus
Source: EMBO Mol Med. 2024 Jan 23;16(2):267–93. doi: 10.1038/s44321-023-00018-6 (PMC10897320; doi:10.1038/s44321-023-00018-6)
Supplement: Supplementary file 9 — Source Data Fig. 6 [file 44321_2023_18_MOESM9_ESM.zip › Fig 6/Fig 6D.xlsx]

## Sheet: # CD69+ IFNg- NK cells
PBS	rIL-15
3668.93	2425.21
4596.7	5332.5
2076.46	7016.02
3201.58	16076.2
	7101.01
	11394.4
	18912.5
	15211.7
	8206.91
