# Supplementary material for: Interferon-epsilon is a novel regulator of NK cell responses in the uterus
Source: EMBO Mol Med. 2024 Jan 23;16(2):267–93. doi: 10.1038/s44321-023-00018-6 (PMC10897320; doi:10.1038/s44321-023-00018-6)
Supplement: Supplementary file 9 — Source Data Fig. 6 [file 44321_2023_18_MOESM9_ESM.zip › Fig 6/Fig 6H.xlsx]

## Sheet: # pre-pro NK cells
PBS	rIL-15
190.992	116.528
234.167	184.594
109.906	233.57
228.387	378.993
	333.571
	410.134
	715.944
	198.461
