# Supplementary material for: Interferon-epsilon is a novel regulator of NK cell responses in the uterus
Source: EMBO Mol Med. 2024 Jan 23;16(2):267–93. doi: 10.1038/s44321-023-00018-6 (PMC10897320; doi:10.1038/s44321-023-00018-6)
Supplement: Supplementary file 9 — Source Data Fig. 6 [file 44321_2023_18_MOESM9_ESM.zip › Fig 6/Fig 6I.xlsx]

## Sheet: Ifne relative expression
PBS	rIL-15
0.04095	0.371131
0.244855	0.103665
0.840896	0.057114
0.25349	0.238159
	0.204476
	0.384219
	0.441351
	0.438303
