# Supplementary material for: Interferon-epsilon is a novel regulator of NK cell responses in the uterus
Source: EMBO Mol Med. 2024 Jan 23;16(2):267–93. doi: 10.1038/s44321-023-00018-6 (PMC10897320; doi:10.1038/s44321-023-00018-6)
Supplement: Supplementary file 9 — Source Data Fig. 6 [file 44321_2023_18_MOESM9_ESM.zip › Fig 6/Fig 6E.xlsx]

## Sheet: # CD69- IFNg+ NK cells
PBS	rIL-15
1113.11	1201.01
834.116	1011.21
316.874	1175.59
1733.5	4637.82
	5130.2
	2738.72
	5114.98
	2155.35
