# Supplementary material for: Interferon-epsilon is a novel regulator of NK cell responses in the uterus
Source: EMBO Mol Med. 2024 Jan 23;16(2):267–93. doi: 10.1038/s44321-023-00018-6 (PMC10897320; doi:10.1038/s44321-023-00018-6)
Supplement: Supplementary file 10 — Source Data Fig. 7 [file 44321_2023_18_MOESM10_ESM.zip]

Archive with 24 entries (23 files):
- Fig 7/
- __MACOSX/._Fig 7
- Fig 7/Fig 7L.xlsx
- __MACOSX/Fig 7/._Fig 7L.xlsx
- Fig 7/Fig 7A.xlsx
- __MACOSX/Fig 7/._Fig 7A.xlsx
- Fig 7/Fig 7J.xlsx
- __MACOSX/Fig 7/._Fig 7J.xlsx
- Fig 7/Fig 7F.xlsx
- __MACOSX/Fig 7/._Fig 7F.xlsx
- Fig 7/Fig 7G.xlsx
- __MACOSX/Fig 7/._Fig 7G.xlsx
- Fig 7/Fig 7K.xlsx
- __MACOSX/Fig 7/._Fig 7K.xlsx
- Fig 7/Fig 7H.xlsx
- __MACOSX/Fig 7/._Fig 7H.xlsx
- Fig 7/Fig 7D.xlsx
- __MACOSX/Fig 7/._Fig 7D.xlsx
- Fig 7/Fig 7E.xlsx
- __MACOSX/Fig 7/._Fig 7E.xlsx
- Fig 7/Fig 7I.xlsx
- __MACOSX/Fig 7/._Fig 7I.xlsx
- Fig 7/Fig 7C.xlsx
- __MACOSX/Fig 7/._Fig 7C.xlsx
