# Supplementary material for: Interferon-epsilon is a novel regulator of NK cell responses in the uterus
Source: EMBO Mol Med. 2024 Jan 23;16(2):267–93. doi: 10.1038/s44321-023-00018-6 (PMC10897320; doi:10.1038/s44321-023-00018-6)
Supplement: Supplementary file 10 — Source Data Fig. 7 [file 44321_2023_18_MOESM10_ESM.zip › Fig 7/Fig 7L.xlsx]

## Sheet: Bacterial recovery (IFU)
	PBS WT	rIFNε WT	PBS Il15-/-	rIFNε Il15-/-
Experiment #1	339656	250298	2.04236e+06	2.0659e+06
	956467	54041.8	2.69938e+06	1.65652e+06
	408151	58348.5	1.84779e+06	1.5195e+06
	825990	51296.9	3.44293e+06	5.1421e+06
	1.72753e+06	660531	364733	4.16391e+06
	70845.8	159948	3.51456e+06	1.98261e+06
		324239	2.1285e+06	3.46341e+06
		644580	1.804e+06	1.5635e+06
			291944	2.90693e+06
			4.13952e+06
Experiment #2	48274.9	19752.4	2037.25	897070
	438657	353029	209587	577731
	283274	211738	94171.9	163450
	429671	193348	1.25671e+06	15328.1
	1.1767e+06	3306.36	280051	404530
	31066.8	171748	201690	176860
	28379.5		422664	131911
	323328		2.59409e+06	28492.1
	97668.9		57897.4
	1.25363e+06		1.27217e+06
	232324		158466
	490768		1.02037e+06
	757125
	33331.8
	45081.3
