# Supplementary material for: Interferon-epsilon is a novel regulator of NK cell responses in the uterus
Source: EMBO Mol Med. 2024 Jan 23;16(2):267–93. doi: 10.1038/s44321-023-00018-6 (PMC10897320; doi:10.1038/s44321-023-00018-6)
Supplement: Supplementary file 10 — Source Data Fig. 7 [file 44321_2023_18_MOESM10_ESM.zip › Fig 7/Fig 7A.xlsx]

## Sheet: # NK cells
PBS WT	PBS Ifne-/-	rIL-15 Ifne-/-
12152.1	6975.14	6141.34
8554.94	7787.37	8002.45
13747.9	4500.88	9813.12
4311.9	1613.44	8270.37
21045.2	2882.46	7806.26
8980.49	2447.03	3207.09
9961.24	4248.86	6169.38
8655.57	4015.98	4175.69
11879.8	16171.4	9750.26
7782.37	8736.67	11795.7
3598.21	6423.96	18577.7
4490.2		3630.35
