# Supplementary material for: Interferon-epsilon is a novel regulator of NK cell responses in the uterus
Source: EMBO Mol Med. 2024 Jan 23;16(2):267–93. doi: 10.1038/s44321-023-00018-6 (PMC10897320; doi:10.1038/s44321-023-00018-6)
Supplement: Supplementary file 10 — Source Data Fig. 7 [file 44321_2023_18_MOESM10_ESM.zip › Fig 7/Fig 7J.xlsx]

## Sheet: Bacterial recovery (IFU)
WT	Ifne-/-	Il15-/-
33853	94332.5	4.00852e+06
319965	39721.3	4.6966e+06
38063.1	608872	8.19816e+06
83718.1	178143	623323
2799.48	224488	4.19397e+06
66345.9	198775	3.16544e+06
78777.2	288861	1.19203e+06
57479.7	361379	2.50188e+06
1633.56	85664.6	717264
238651	19703.5	2.85929e+06
96439.8	13061.4	3.96109e+06
131127	419071	1.3623e+06
322241	432136	901937
62730.9	120265	603737
22319.4	302152	2.18565e+06
35941.6	20942.9	1.04735e+06
	138536	356501
	18655.1	1.01958e+06
	80036.4	170598
	106203	1.26025e+06
	211957	5.36236e+06
