# Supplementary material for: Interferon-epsilon is a novel regulator of NK cell responses in the uterus
Source: EMBO Mol Med. 2024 Jan 23;16(2):267–93. doi: 10.1038/s44321-023-00018-6 (PMC10897320; doi:10.1038/s44321-023-00018-6)
Supplement: Supplementary file 10 — Source Data Fig. 7 [file 44321_2023_18_MOESM10_ESM.zip › Fig 7/Fig 7F.xlsx]

## Sheet: # CD69- IFNg- NK cells
PBS WT	PBS Ifne-/-	rIL-15 Ifne-/-
663.722	487.898	611.337
470.144	395.883	648.617
1186.93	501.805	1044.13
303.617	94.7535	1077.11
537.754	212.672	1331.34
686.772	264.868	363.121
256.573	357.985	841.117
402.129	334.372	506.779
513.264	891.989	1123.75
340.7	527.962	1340.7
275.97		2395.76
		627.028
