# Supplementary material for: Interferon-epsilon is a novel regulator of NK cell responses in the uterus
Source: EMBO Mol Med. 2024 Jan 23;16(2):267–93. doi: 10.1038/s44321-023-00018-6 (PMC10897320; doi:10.1038/s44321-023-00018-6)
Supplement: Supplementary file 10 — Source Data Fig. 7 [file 44321_2023_18_MOESM10_ESM.zip › Fig 7/Fig 7G.xlsx]

## Sheet: # mature NK cells
PBS WT	PBS Ifne-/-	rIL-15 Ifne-/-
5081.49	4163.39	5959.57
7881.5	3407.79	6730.76
6050.19	3150.22	5257.95
4832.62	2156.65	7167
11579.7	3889.18	3936.99
9391.52	4724.29	6400.12
2526.8	4969.51	11072.6
5699.69	6189.22	9153.57
3117.61	5830.16	8969.79
7715.79	8172.55	8757.31
