# Supplementary material for: Interferon-epsilon is a novel regulator of NK cell responses in the uterus
Source: EMBO Mol Med. 2024 Jan 23;16(2):267–93. doi: 10.1038/s44321-023-00018-6 (PMC10897320; doi:10.1038/s44321-023-00018-6)
Supplement: Supplementary file 10 — Source Data Fig. 7 [file 44321_2023_18_MOESM10_ESM.zip › Fig 7/Fig 7K.xlsx]

## Sheet: Ifng relative expression
PBS WT	rIFNε WT	PBS Il15-/-	rIFNε Il15-/-
1.87858e-05	0.000798732	5.42507e-05	0
0.000362433	0.000198304	1.09402e-05	0
0.000224655	0.000178721	0	0.000187607
0.000315516	0.000226218	0	0.000292353
0.000122919	0.00135265	0.00026902	0
9.06081e-05	0.000609536	6.27511e-05	0.000256278
9.57744e-05	0.00278135	0.000151332	0.000956465
0.000333506		0	0
0.000750427		0.00012039
0.000220032		0.000192881
0.000143168		5.93661e-05
7.10897e-05		0.000103362
