# Supplementary material for: Interferon-epsilon is a novel regulator of NK cell responses in the uterus
Source: EMBO Mol Med. 2024 Jan 23;16(2):267–93. doi: 10.1038/s44321-023-00018-6 (PMC10897320; doi:10.1038/s44321-023-00018-6)
Supplement: Supplementary file 10 — Source Data Fig. 7 [file 44321_2023_18_MOESM10_ESM.zip › Fig 7/Fig 7H.xlsx]

## Sheet: Bacterial recovery (IFU)
PBS WT	PBS Ifne-/-	rIL-15 Ifne-/-
69579	800000	232
20424	277000	3981
24667	450000	109000
2208	1785	2202
6088	227000	1724
341000	3.27	4433
44887	14009	531
20627	22495	171
6.66	176000	4388
3058	248000	89.5
14662	2485	19492
9895	1657	953
	6534
