# Supplementary material for: Interferon-epsilon is a novel regulator of NK cell responses in the uterus
Source: EMBO Mol Med. 2024 Jan 23;16(2):267–93. doi: 10.1038/s44321-023-00018-6 (PMC10897320; doi:10.1038/s44321-023-00018-6)
Supplement: Supplementary file 10 — Source Data Fig. 7 [file 44321_2023_18_MOESM10_ESM.zip › Fig 7/Fig 7D.xlsx]

## Sheet: # CD69+ IFNg- NK cells
PBS WT	PBS Ifne-/-	rIL-15 Ifne-/-
1822.22	1168.55	1162.74
1956.13	1272.84	1573.18
1904.21	711.744	1812.37
540.652	234.252	1478.83
1717.45	657.004	1346.08
1531.56	502.394	505.465
1407.38	874.421	1233.16
2869.43	1084.07	833.463
1960.03	2676.81	2338.36
521.479	1615.22	2933.18
892.846	1412.11	1982.46
		470.271
