# Supplementary material for: Interferon-epsilon is a novel regulator of NK cell responses in the uterus
Source: EMBO Mol Med. 2024 Jan 23;16(2):267–93. doi: 10.1038/s44321-023-00018-6 (PMC10897320; doi:10.1038/s44321-023-00018-6)
Supplement: Supplementary file 10 — Source Data Fig. 7 [file 44321_2023_18_MOESM10_ESM.zip › Fig 7/Fig 7E.xlsx]

## Sheet: # CD69- IFNg+ NK cells
PBS WT	PBS Ifne-/-	rIL-15 Ifne-/-
1442.09	499.945	970.948
465.946	405.905	568.962
1571.19	486.444	751.264
479.396	128.97	898.845
1961.54	178.492	1105.36
1109.12	234.109	334.072
1166.9	410.802	477.583
554.651	316.773	410.449
817.889	954.67	1035.91
657.62	492.596	981.924
483.237		302.826
327.918
