# Supplementary material for: Interferon-epsilon is a novel regulator of NK cell responses in the uterus
Source: EMBO Mol Med. 2024 Jan 23;16(2):267–93. doi: 10.1038/s44321-023-00018-6 (PMC10897320; doi:10.1038/s44321-023-00018-6)
Supplement: Supplementary file 10 — Source Data Fig. 7 [file 44321_2023_18_MOESM10_ESM.zip › Fig 7/Fig 7I.xlsx]

## Sheet: Ifng relative expression
WT	Ifne-/-	Il15-/-
0.00196671	0.00600342	0.000862015
0.00216713	0.00255936	0
0.00630189	0.0024213	0.000377823
0.0092265	0.000724865	0
0.000898621	0.00222805	0
0.00342424	0.00144973	0
0.00369554	0.000425074	0
0.0124303	0.00310756	0
0.00430432	0.000862015	9.57744e-05
0.00396078		0
