# Supplementary material for: Interferon-epsilon is a novel regulator of NK cell responses in the uterus
Source: EMBO Mol Med. 2024 Jan 23;16(2):267–93. doi: 10.1038/s44321-023-00018-6 (PMC10897320; doi:10.1038/s44321-023-00018-6)
Supplement: Supplementary file 10 — Source Data Fig. 7 [file 44321_2023_18_MOESM10_ESM.zip › Fig 7/Fig 7C.xlsx]

## Sheet: # CD69+ IFNg+ NK cells
PBS WT	PBS Ifne-/-	rIL-15 Ifne-/-
8224.12	4818.75	3396.32
5662.71	5712.74	5211.69
9085.55	2800.89	6205.35
2988.23	1155.47	4815.6
10428.8	1834.29	4023.49
5616.16	1445.66	2004.43
6576	2605.66	3617.51
6436.97	2280.77	2425
7790.39	8919.49	5252.23
4651.46	5274.79	6539.86
2252.79	3991.29	10731.9
2993.47		2230.22
